# Supplementary material for: A monoclinic polymorph of cysteamine hydro­chloride
Source: Acta Crystallogr Sect E Struct Rep Online. 2009 Dec 12;66(Pt 1):o134. doi: 10.1107/S1600536809053008 (PMC2980242; doi:10.1107/S1600536809053008)
Supplement: Supplementary file 1 [file e-66-0o134-sup1.cif]

##############################################################################
###                                                                        ###
###        Electronic paper (Acta Crystallographica Section E)             ###
###                                                                        ###
##############################################################################
#                                                                            #
# This CIF contains the data in a paper accepted for publication in Acta     #
# Crystallographica Section E. It conforms to the requirements of Notes      #
# for Authors for Section E, and has been peer reviewed under the auspices   #
# of the IUCr Commission on Journals.                                        #
#                                                                            #
# Full details of the Crystallographic Information File format               #
# are given in the paper "The Crystallographic Information File (CIF):       #
# a New Standard Archive File for Crystallography" by S. R. Hall, F. H.      #
# Allen and I. D. Brown [Acta Cryst. (1991), A47, 655-685].                  #
#                                                                            #
# The current version of the core CIF dictionary is obtainable from          #
# ftp://ftp.iucr.org/pub/cif_core.dic. The current version number is 2.4.    #
#                                                                            #
# Software is freely available for graphical display of the structure(s) in  #
# this CIF.  For information consult the CIF home page http://www.iucr.org/  #
# cif/home.html                                                              #
#                                                                            #
# This file may be used for bona fide research purposes within the           #
# scientific community so long as proper attribution is given to the journal # 
# article from which it was obtained.                                        #
#                                                                            #
##############################################################################
                                             
data_I
_audit_creation_method     SHELXL-97
_chemical_name_systematic
;
2-mercaptoethanaminium chloride
;
_chemical_name_common
;
cysteamine hydrochloride
;
_chemical_formula_moiety     'C2 H8 N S +, Cl -'
_chemical_formula_sum     'C2 H8 Cl N S'
_chemical_formula_iupac     'C2 H8 N S +, Cl -'
_chemical_formula_weight     113.60
_chemical_melting_point     ?
_symmetry_cell_setting     monoclinic
_symmetry_space_group_name_H-M     'P 21/c'
_symmetry_space_group_name_Hall     '-P 2ybc'
loop_
    _symmetry_equiv_pos_site_id
    _symmetry_equiv_pos_as_xyz
    1 x,y,z
    2 -x,1/2+y,1/2-z
    3 -x,-y,-z
    4 x,1/2-y,1/2+z
_cell_length_a     7.7441(4)
_cell_length_b     8.4931(5)
_cell_length_c     8.7126(5)
_cell_angle_alpha     90.00
_cell_angle_beta     101.962(4)
_cell_angle_gamma     90.00
_cell_volume     560.60(5)
_cell_formula_units_Z     4
_cell_measurement_reflns_used     15168
_cell_measurement_theta_min     2.39
_cell_measurement_theta_max     29.53
_cell_measurement_temperature     173(2)
_exptl_crystal_description     block
_exptl_crystal_colour     Colourless
_exptl_crystal_size_max     0.40
_exptl_crystal_size_mid     0.40
_exptl_crystal_size_min     0.40
_exptl_crystal_density_diffrn     1.346
_exptl_crystal_density_meas     ?
_exptl_crystal_density_method     'not measured'
_exptl_crystal_F_000     240
_exptl_absorpt_coefficient_mu     0.897
_exptl_absorpt_correction_type     numerical
_exptl_absorpt_process_details     '(<i>X-SHAPE</i>; Stoe & Cie, 2009)'
_exptl_absorpt_correction_T_min     0.7382
_exptl_absorpt_correction_T_max     0.8598
_exptl_special_details
;
;
_diffrn_ambient_temperature     173(2)
_diffrn_radiation_type     MoK\a
_diffrn_radiation_wavelength     0.71073
_diffrn_radiation_source     'fine-focus sealed tube'
_diffrn_radiation_monochromator     graphite
_diffrn_measurement_device_type     'Stoe IPDS-2'
_diffrn_measurement_method     '\f and \w scans'
_diffrn_detector_area_resol_mean     ?
_diffrn_reflns_number     10581
_diffrn_reflns_av_R_equivalents     0.0722
_diffrn_reflns_av_sigmaI/netI     0.0311
_diffrn_reflns_theta_min     2.69
_diffrn_reflns_theta_max     29.15
_diffrn_reflns_theta_full     29.15
_diffrn_measured_fraction_theta_max     0.997
_diffrn_measured_fraction_theta_full     0.997
_diffrn_reflns_limit_h_min     -10
_diffrn_reflns_limit_h_max     10
_diffrn_reflns_limit_k_min     -11
_diffrn_reflns_limit_k_max     11
_diffrn_reflns_limit_l_min     -11
_diffrn_reflns_limit_l_max     11
_diffrn_standards_number     0
_diffrn_standards_interval_count     ?
_diffrn_standards_interval_time     ?
_diffrn_standards_decay_%     0
_refine_special_details
;
Refinement of <i>F</i>^2^ against ALL reflections. The weighted <i>R</i>-factor
<i>wR</i> and goodness of fit <i>S</i> are based on <i>F</i>^2^, conventional
<i>R</i>-factors <i>R</i> are based on <i>F</i>, with <i>F</i> set to zero for
negative <i>F</i>^2^. The threshold expression of <i>F</i>^2^ >
\s(<i>F</i>^2^) is used only for calculating <i>R</i>-factors(gt) <i>etc</i>.
and is not relevant to the choice of reflections for refinement.
<i>R</i>-factors based on <i>F</i>^2^ are statistically about twice as large
as those based on <i>F</i>, and <i>R</i>- factors based on ALL data will be
even larger.
;
_reflns_number_total     1506
_reflns_number_gt     1426
_reflns_threshold_expression     I>2\s(I)
_refine_ls_structure_factor_coef     Fsqd
_refine_ls_matrix_type     full
_refine_ls_R_factor_all     0.0342
_refine_ls_R_factor_gt     0.0323
_refine_ls_wR_factor_gt     0.0866
_refine_ls_wR_factor_ref     0.0881
_refine_ls_goodness_of_fit_ref     1.103
_refine_ls_restrained_S_all     1.103
_refine_ls_number_reflns     1506
_refine_ls_number_parameters     79
_refine_ls_number_restraints     0
_refine_ls_hydrogen_treatment     refall
_refine_ls_weighting_scheme     calc
_refine_ls_weighting_details
         'calc w=1/[\s^2^(Fo^2^)+(0.0466P)^2^+0.1619P] where P=(Fo^2^+2Fc^2^)/3'
_atom_sites_solution_hydrogens     geom
_atom_sites_solution_primary     direct
_atom_sites_solution_secondary     difmap
_refine_ls_shift/su_max     0.001
_refine_ls_shift/su_mean     0.000
_refine_diff_density_max     0.295
_refine_diff_density_min     -0.359
_refine_ls_extinction_method     'SHELXL97 (Sheldrick, 2008)'
_refine_ls_extinction_coef     0.038(9)
_refine_ls_extinction_expression
                                  'Fc^*^=kFc[1+0.001xFc^2^\l^3^/sin(2\q)]^-1/4^'
loop_
    _atom_type_symbol
    _atom_type_description
    _atom_type_scat_dispersion_real
    _atom_type_scat_dispersion_imag
    _atom_type_scat_source
    'C' 'C' 0.0033 0.0016
                         'International Tables Vol C Tables 4.2.6.8 and 6.1.1.4'
    'H' 'H' 0.0000 0.0000
                         'International Tables Vol C Tables 4.2.6.8 and 6.1.1.4'
    'N' 'N' 0.0061 0.0033
                         'International Tables Vol C Tables 4.2.6.8 and 6.1.1.4'
    'S' 'S' 0.1246 0.1234
                         'International Tables Vol C Tables 4.2.6.8 and 6.1.1.4'
    'Cl' 'Cl' 0.1484 0.1585
                         'International Tables Vol C Tables 4.2.6.8 and 6.1.1.4'
_computing_data_collection     'X-AREA (Stoe & Cie, 2009)'
_computing_cell_refinement     'X-AREA (Stoe & Cie, 2009)'
_computing_data_reduction     'X-RED32 (Stoe & Cie, 2009)'
_computing_structure_solution     'SHELXS97 (Sheldrick, 2008)'
_computing_structure_refinement     'SHELXL97 (Sheldrick, 2008)'
_computing_molecular_graphics
             'ORTEP-3 (Farrugia, 1997) and Mercury (Macrae <i>et al.</i>, 2006)'
_computing_publication_material
                            'SHELXL97 (Sheldrick, 2008) and PLATON (Spek, 2009)'
loop_
    _atom_site_type_symbol
    _atom_site_label
    _atom_site_fract_x
    _atom_site_fract_y
    _atom_site_fract_z
    _atom_site_U_iso_or_equiv
    _atom_site_thermal_displace_type
    _atom_site_calc_flag
    _atom_site_refinement_flags
    _atom_site_occupancy
    S S1 0.85152(6) 0.67255(4) 0.96395(5) 0.03700(10)
                                                    Uani . . 1.000
    N N1 0.83799(17) 0.42811(15) 0.67906(15) 0.0288(3) Uani . . 1.000
    C C1 0.6807(2) 0.53275(19) 0.87903(17) 0.0327(4) Uani . . 1.000
    C C2 0.67171(19) 0.4989(2) 0.70672(17) 0.0326(4) Uani . . 1.000
    Cl Cl1 0.77972(4) 0.40823(4) 0.31160(4) 0.02900(10)
                                                      Uani . . 1.000
    H H1AN 0.853(3) 0.335(3) 0.726(3) 0.045(6) Uiso . . 1.000
    H H1A 0.711(3) 0.439(3) 0.942(3) 0.038(5) Uiso . . 1.000
    H H1B 0.570(3) 0.572(3) 0.894(3) 0.045(6) Uiso . . 1.000
    H H1S 0.795(3) 0.783(3) 0.881(3) 0.060(7) Uiso . . 1.000
    H H1BN 0.935(3) 0.485(3) 0.714(3) 0.044(6) Uiso . . 1.000
    H H2A 0.652(3) 0.597(2) 0.644(2) 0.033(5) Uiso . . 1.000
    H H2B 0.575(3) 0.428(3) 0.668(3) 0.055(7) Uiso . . 1.000
    H H1CN 0.834(3) 0.414(3) 0.576(3) 0.047(6) Uiso . . 1.000
loop_
    _atom_site_aniso_label
    _atom_site_aniso_U_11
    _atom_site_aniso_U_22
    _atom_site_aniso_U_33
    _atom_site_aniso_U_12
    _atom_site_aniso_U_13
    _atom_site_aniso_U_23
    S1 0.0457(3) 0.0318(2) 0.0344(2) -0.00240(10)
                                                0.0107(2) -0.00340(10)
    N1 0.0285(6) 0.0321(6) 0.0256(6) -0.0013(4) 0.0053(4) 0.0005(5)
    C1 0.0301(7) 0.0407(8) 0.0284(7) 0.0010(6) 0.0083(5) 0.0038(6)
    C2 0.0273(6) 0.0432(8) 0.0265(6) 0.0019(6) 0.0041(5) 0.0032(6)
    Cl1 0.0289(2) 0.0307(2) 0.0268(2) 0.00110(10)
                                                0.00460(10)
                                                          -0.00160(10)
_geom_special_details
;
Bond distances, angles <i>etc</i>. have been calculated using the rounded
fractional coordinates. All su's are estimated from the variances of the
(full) variance-covariance matrix. The cell e.s.d.'s are taken into account in
the estimation of distances, angles and torsion angles
;
loop_
    _geom_bond_atom_site_label_1
    _geom_bond_atom_site_label_2
    _geom_bond_site_symmetry_1
    _geom_bond_site_symmetry_2
    _geom_bond_distance
    _geom_bond_publ_flag
    S1 C1 . . 1.8170(16) no
    S1 H1S . . 1.21(3) no
    N1 C2 . . 1.485(2) no
    N1 H1BN . . 0.89(2) no
    N1 H1AN . . 0.89(3) no
    N1 H1CN . . 0.90(3) no
    C1 C2 . . 1.516(2) no
    C1 H1A . . 0.97(3) no
    C1 H1B . . 0.95(2) no
    C2 H2A . . 0.991(17) no
    C2 H2B . . 0.97(2) no
loop_
    _geom_angle_atom_site_label_1
    _geom_angle_atom_site_label_2
    _geom_angle_atom_site_label_3
    _geom_angle_site_symmetry_1
    _geom_angle_site_symmetry_2
    _geom_angle_site_symmetry_3
    _geom_angle
    _geom_angle_publ_flag
    C1 S1 H1S . . . 96.9(12) no
    H1AN N1 H1CN . . . 108(2) no
    H1BN N1 H1CN . . . 105(2) no
    C2 N1 H1AN . . . 108.7(16) no
    C2 N1 H1BN . . . 115.0(16) no
    C2 N1 H1CN . . . 111.4(15) no
    H1AN N1 H1BN . . . 108(2) no
    S1 C1 C2 . . . 114.04(11) no
    N1 C2 C1 . . . 111.96(12) no
    S1 C1 H1A . . . 103.7(15) no
    S1 C1 H1B . . . 108.4(15) no
    C2 C1 H1A . . . 111.2(15) no
    C2 C1 H1B . . . 110.1(15) no
    H1A C1 H1B . . . 109(2) no
    N1 C2 H2A . . . 106.9(13) no
    N1 C2 H2B . . . 109.1(15) no
    C1 C2 H2A . . . 110.9(10) no
    C1 C2 H2B . . . 109.7(15) no
    H2A C2 H2B . . . 108(2) no
loop_
    _geom_torsion_atom_site_label_1
    _geom_torsion_atom_site_label_2
    _geom_torsion_atom_site_label_3
    _geom_torsion_atom_site_label_4
    _geom_torsion_site_symmetry_1
    _geom_torsion_site_symmetry_2
    _geom_torsion_site_symmetry_3
    _geom_torsion_site_symmetry_4
    _geom_torsion
    _geom_torsion_publ_flag
    S1 C1 C2 N1 . . . . 61.49(16) no
loop_
    _geom_hbond_atom_site_label_D
    _geom_hbond_atom_site_label_H
    _geom_hbond_atom_site_label_A
    _geom_hbond_site_symmetry_A
    _geom_hbond_distance_DH
    _geom_hbond_distance_HA
    _geom_hbond_distance_DA
    _geom_hbond_angle_DHA
    _geom_hbond_publ_flag
    S1 H1S Cl1 4_565 1.21(3) 2.69(3) 3.8003(5) 152(2) yes
    N1 H1AN Cl1 4_555 0.89(3) 2.31(3) 3.1485(13) 159(2) yes
    N1 H1BN Cl1 3_766 0.89(2) 2.44(2) 3.2563(14) 152(2) yes
    N1 H1CN Cl1 . 0.90(3) 2.26(3) 3.1437(13) 169(2) yes
data_global
_journal_date_recd_electronic     2009-12-08
_journal_date_accepted     2009-12-09
_journal_name_full     'Acta Crystallographica, Section E'
_journal_year     2010
_journal_volume     66
_journal_issue      1
_journal_page_first     o134
_journal_page_last     o134
_journal_paper_category     QO
_journal_coeditor_code     IS2503
_publ_contact_author_name     'Helen Stoeckli-Evans'
_publ_contact_author_address
;
Institute of Physics
University of Neuch\^atel
rue Emile atgand 11
CH-2009 Neuch\^atel
Switzerland
;
_publ_contact_author_email     helen.stoeckli-evans@unine.ch
_publ_contact_author_fax      41327182511
_publ_contact_author_phone      41327182426
_publ_section_title
;
A monoclinic polymorph of cysteamine hydrochloride
;
loop_
    _publ_author_name
    _publ_author_footnote
    _publ_author_address
    'Ahmad, Saeed' .
;
Department of Chemistry
University of Engineering and Technology
Lahore 54890
Pakistan
;
    'Shaheen, Muhammad Ashraf' .
;
Department of Chemistry
University of Sargodha
Sargodha
Pakistan
;
    'Stoeckli-Evans, Helen' .
;
Institute of Physics
University of Neuch\^atel
rue Emile Atgand 11
CH-2009 Neuch\^atel
Switzerland
;
