# Supplementary material for: A monoclinic polymorph of cysteamine hydro­chloride
Source: Acta Crystallogr Sect E Struct Rep Online. 2009 Dec 12;66(Pt 1):o134. doi: 10.1107/S1600536809053008 (PMC2980242; doi:10.1107/S1600536809053008)
Supplement: Supplementary file 2 [file e-66-0o134-Isup2.hkl]

# 
# h,k,l, Fc-squared, Fo-squared, sigma(Fo-squared) and status flag 
# 
data_I

_shelx_title '  AET   IPDS2  -100DEGC' 
_shelx_refln_list_code          4 
_shelx_F_calc_maximum       64.78 
_exptl_crystal_F_000       240.00 
_reflns_d_resolution_high  0.7296 
 
loop_ 
 _symmetry_equiv_pos_as_xyz 
 'x, y, z' 
 '-x, y+1/2, -z+1/2' 
 '-x, -y, -z' 
 'x, -y-1/2, z-1/2' 
 
_cell_length_a     7.7441 
_cell_length_b     8.4931 
_cell_length_c     8.7126 
_cell_angle_alpha  90.000 
_cell_angle_beta  101.962 
_cell_angle_gamma  90.000 
 
_shelx_F_squared_multiplier     1.000 
 
loop_ 
 _refln_index_h 
 _refln_index_k 
 _refln_index_l 
 _refln_F_squared_calc 
 _refln_F_squared_meas 
 _refln_F_squared_sigma 
 _refln_observed_status 
   1   0   0     1651.86     1631.24     96.88 o 
   3   0   0     2879.02     2672.02    175.87 o 
   4   0   0      199.36      175.41      9.82 o 
   5   0   0      246.88      255.13      7.00 o 
   6   0   0      437.72      439.93     16.15 o 
   7   0   0        4.51        5.08      0.60 o 
   8   0   0        5.04        4.89      0.65 o 
   9   0   0       99.04      120.36      4.01 o 
  10   0   0       14.03       14.43      0.87 o 
   1   1   0        2.32        2.48      0.40 o 
   2   1   0      261.95      246.65      8.66 o 
   3   1   0      831.52      756.44     11.99 o 
   4   1   0       17.70       16.55      0.40 o 
   5   1   0      694.53      649.12     24.23 o 
   6   1   0      421.08      402.60     11.70 o 
   7   1   0       24.43       25.79      0.49 o 
   8   1   0      203.10      210.29      5.82 o 
   9   1   0       26.99       29.41      0.57 o 
  10   1   0       11.18        8.86      0.63 o 
   0   2   0     2523.94     2681.96     44.29 o 
   1   2   0      522.37      520.20     13.14 o 
   2   2   0      858.42      789.61     29.14 o 
   3   2   0      597.44      618.24     18.12 o 
   4   2   0      183.53      155.75      5.75 o 
   5   2   0        2.52        2.64      0.55 o 
   6   2   0        0.90        0.80      0.37 o 
   7   2   0      168.39      182.08      6.42 o 
   8   2   0       58.97       63.31      1.98 o 
   9   2   0       84.53       84.67      3.09 o 
  10   2   0        8.58        7.82      0.60 o 
   1   3   0     3585.42     3852.78     48.71 o 
   2   3   0     1611.69     1560.26     25.70 o 
   3   3   0      768.24      724.42     23.13 o 
   4   3   0     1181.75     1135.77     34.53 o 
   5   3   0       58.14       52.99      1.06 o 
   6   3   0      320.75      334.64      5.87 o 
   7   3   0        5.63        7.24      0.43 o 
   8   3   0       73.09       78.23      2.32 o 
   9   3   0        0.89        2.57      0.57 o 
  10   3   0       28.64       26.06      1.10 o 
   0   4   0      697.61      676.79     12.57 o 
   1   4   0      388.74      410.16      7.91 o 
   2   4   0      318.59      295.17      4.95 o 
   3   4   0     1218.02     1213.21     47.52 o 
   4   4   0       45.75       49.39      1.63 o 
   5   4   0      315.65      325.42      8.62 o 
   6   4   0       45.53       49.04      2.67 o 
   7   4   0       17.82       16.75      0.84 o 
   8   4   0       36.30       38.36      1.79 o 
   9   4   0        4.37        4.03      0.58 o 
   1   5   0      715.64      734.57      7.67 o 
   2   5   0     1046.28     1070.23     21.09 o 
   3   5   0        5.83        7.66      1.09 o 
   4   5   0      397.81      391.72     15.75 o 
   5   5   0      131.06      127.46      3.38 o 
   6   5   0        2.27        2.17      0.44 o 
   7   5   0        0.37        0.23      0.44 o 
   8   5   0       23.96       23.05      0.90 o 
   9   5   0       22.14       22.83      0.96 o 
   0   6   0        5.10        4.51      0.55 o 
   1   6   0       17.95       18.53      0.79 o 
   2   6   0      214.83      217.15      4.42 o 
   3   6   0       20.53       25.20      1.04 o 
   4   6   0      717.68      736.71     24.05 o 
   5   6   0      367.70      391.20     12.53 o 
   6   6   0      228.81      250.35      4.72 o 
   7   6   0      291.32      301.12     13.80 o 
   8   6   0        0.20        1.70      0.60 o 
   1   7   0     1238.78     1343.63     26.96 o 
   2   7   0      417.05      409.51     17.09 o 
   3   7   0       69.27       69.75      2.36 o 
   4   7   0      197.62      212.40      3.70 o 
   5   7   0       37.71       41.58      1.54 o 
   6   7   0        2.52        2.18      0.50 o 
   7   7   0        2.23        2.74      0.63 o 
   8   7   0        4.46        3.58      0.62 o 
   0   8   0      251.92      254.35     11.81 o 
   1   8   0      114.15      122.72      2.18 o 
   2   8   0       29.40       32.61      0.84 o 
   3   8   0      294.21      301.79     11.00 o 
   4   8   0       51.76       58.13      1.28 o 
   5   8   0       13.29       14.04      0.49 o 
   6   8   0       26.35       26.16      1.40 o 
   7   8   0       30.00       25.75      1.20 o 
   1   9   0      184.00      196.48      3.44 o 
   2   9   0        2.46        3.65      0.55 o 
   3   9   0      121.46      122.93      3.95 o 
   4   9   0       24.65       24.91      0.66 o 
   5   9   0       27.65       26.43      1.35 o 
   6   9   0       48.16       41.76      2.65 o 
   0  10   0       81.78       87.71      3.53 o 
   1  10   0        0.00       -0.33      0.59 o 
   2  10   0       80.93       75.71      2.43 o 
   3  10   0        4.53        7.53      0.57 o 
   4  10   0       49.39       45.16      1.49 o 
   5  10   0       33.65       28.14      1.73 o 
   1  11   0        2.33        2.89      0.74 o 
   2  11   0       12.21       11.37      0.63 o 
   3  11   0        1.82        2.01      0.67 o 
 -10   1   1       44.17       43.77      0.94 o 
  -9   1   1       12.30       11.25      0.53 o 
  -8   1   1      178.74      174.00      7.05 o 
  -7   1   1      707.75      713.37     15.68 o 
  -6   1   1      179.55      180.97      5.33 o 
  -5   1   1     1905.29     1906.44     41.21 o 
  -4   1   1       66.64       75.11      1.78 o 
  -3   1   1     1338.36     1260.66     43.64 o 
  -2   1   1      109.00      112.76      4.91 o 
  -1   1   1      174.79      121.35      3.84 o 
   0   1   1       17.65       20.72      0.96 o 
   1   1   1      121.61       84.60      2.24 o 
   2   1   1      583.77      592.71     18.02 o 
   3   1   1      699.87      658.58     17.60 o 
   4   1   1     1320.99     1250.87     21.61 o 
   5   1   1      261.63      251.08      7.51 o 
   6   1   1      773.00      764.85     23.02 o 
   7   1   1        7.23        8.43      0.41 o 
   8   1   1      138.13      143.12      4.45 o 
   9   1   1       13.59       13.80      0.87 o 
  10   1   1        8.60        7.46      0.67 o 
 -10   2   1        0.57        1.80      0.59 o 
  -9   2   1       58.91       60.12      2.03 o 
  -8   2   1        3.10        3.24      0.51 o 
  -7   2   1      348.17      369.21     14.89 o 
  -6   2   1       32.18       36.79      1.02 o 
  -5   2   1      950.10      901.30     28.37 o 
  -4   2   1     1995.24     2076.23     31.68 o 
  -3   2   1       65.50       54.19      1.52 o 
  -1   2   1     3514.69     3326.33    131.52 o 
   0   2   1     1683.33     1943.19     12.98 o 
   1   2   1     3469.33     3687.12     96.21 o 
   2   2   1       46.67       40.80      1.26 o 
   3   2   1       64.10       63.73      1.78 o 
   4   2   1        3.95        4.49      0.35 o 
   5   2   1        0.92        1.08      0.36 o 
   6   2   1      136.06      132.69      2.39 o 
   7   2   1      129.14      139.81      5.88 o 
   8   2   1       18.81       17.36      0.60 o 
   9   2   1      220.50      241.48      7.11 o 
  10   2   1       34.78       33.77      1.47 o 
 -10   3   1       82.94       67.93      2.85 o 
  -9   3   1        2.89        2.35      0.49 o 
  -8   3   1      113.41      126.87      4.57 o 
  -7   3   1       61.65       57.01      3.08 o 
  -6   3   1       87.29       84.49      2.33 o 
  -5   3   1        0.74        0.29      0.34 o 
  -4   3   1     1126.13     1108.47     20.95 o 
  -3   3   1      539.58      508.32     11.48 o 
  -2   3   1      174.26      160.99      6.61 o 
  -1   3   1       44.32       37.48      1.38 o 
   0   3   1     1117.08     1148.06     17.85 o 
   1   3   1     1971.13     2207.14     35.62 o 
   2   3   1      439.50      448.93     10.84 o 
   3   3   1     1389.17     1429.26     42.14 o 
   4   3   1      143.11      116.52      4.53 o 
   5   3   1        0.10        0.46      0.40 o 
   6   3   1      199.28      187.03      5.45 o 
   7   3   1      257.49      259.62      6.43 o 
   8   3   1        3.41        3.09      0.53 o 
   9   3   1       46.64       42.66      1.16 o 
  -9   4   1      277.41      282.13     11.88 o 
  -8   4   1       92.53       97.24      2.13 o 
  -7   4   1      214.97      231.88      7.96 o 
  -6   4   1      522.07      501.42     14.20 o 
  -5   4   1       70.50       73.50      3.12 o 
  -4   4   1      239.94      221.21      6.96 o 
  -3   4   1      428.23      408.79     10.41 o 
  -2   4   1       10.38       11.78      0.45 o 
  -1   4   1        6.11        7.23      0.43 o 
   0   4   1      154.91      146.72      2.24 o 
   1   4   1      142.93      140.67      2.13 o 
   2   4   1     1562.05     1565.54     30.43 o 
   3   4   1       77.77       69.38      1.64 o 
   4   4   1      611.36      620.41     12.56 o 
   5   4   1      589.70      587.73     19.58 o 
   6   4   1        1.49        2.82      0.44 o 
   7   4   1      217.19      218.44      5.46 o 
   8   4   1       92.36       90.28      2.44 o 
   9   4   1       23.76       20.99      0.90 o 
  -9   5   1        0.81        0.78      0.56 o 
  -8   5   1      135.58      143.05      5.70 o 
  -7   5   1        2.63        3.49      0.48 o 
  -6   5   1      315.99      337.82     10.35 o 
  -5   5   1      175.55      188.13      3.49 o 
  -4   5   1      135.14      124.26      4.81 o 
  -3   5   1     1703.68     1706.56     41.35 o 
  -2   5   1      194.38      198.80      4.78 o 
  -1   5   1     2201.68     2184.57     59.25 o 
   0   5   1     1129.73     1094.33     21.57 o 
   1   5   1      357.38      366.28      6.05 o 
   2   5   1      370.37      341.14     10.74 o 
   3   5   1        0.21        0.66      0.38 o 
   4   5   1        0.38        0.35      0.41 o 
   5   5   1        1.93        2.55      0.42 o 
   6   5   1       36.54       35.70      1.90 o 
   7   5   1        5.69        7.26      0.56 o 
   8   5   1      183.46      187.77      7.44 o 
   9   5   1        5.39        6.11      0.78 o 
  -9   6   1        1.21        0.90      0.55 o 
  -8   6   1       16.43       15.66      0.79 o 
  -7   6   1        0.03        0.98      0.46 o 
  -6   6   1       46.61       50.97      1.56 o 
  -5   6   1        0.11        0.68      0.45 o 
  -4   6   1       29.61       31.99      0.58 o 
  -3   6   1       14.40       15.83      0.40 o 
  -2   6   1       16.50       16.89      0.43 o 
  -1   6   1       78.33       83.54      1.10 o 
   0   6   1       42.23       42.79      0.52 o 
   1   6   1        3.46        3.52      0.36 o 
   2   6   1       44.31       50.42      0.61 o 
   3   6   1       97.10      101.96      2.35 o 
   4   6   1        9.89       12.76      0.50 o 
   5   6   1      156.88      166.48      5.37 o 
   6   6   1        0.68        1.34      0.53 o 
   7   6   1       47.14       45.35      1.80 o 
   8   6   1        1.25        0.97      0.54 o 
  -8   7   1       54.07       47.80      1.90 o 
  -7   7   1        0.39        0.91      0.55 o 
  -6   7   1       66.14       63.87      2.59 o 
  -5   7   1       73.32       76.07      2.78 o 
  -4   7   1        5.03        5.59      0.41 o 
  -3   7   1      375.54      382.67      7.15 o 
  -2   7   1       65.85       71.78      1.50 o 
  -1   7   1      332.54      331.10      9.42 o 
   0   7   1      144.87      156.62      1.85 o 
   1   7   1       36.37       39.66      0.97 o 
   2   7   1       18.80       19.50      0.58 o 
   3   7   1        0.13        0.83      0.41 o 
   4   7   1        1.00        2.12      0.47 o 
   5   7   1        3.53        4.28      0.42 o 
   6   7   1       24.56       24.88      0.92 o 
   7   7   1        1.68        1.76      0.54 o 
   8   7   1       76.37       65.41      3.25 o 
  -7   8   1       56.04       51.69      3.39 o 
  -6   8   1      245.23      259.17     10.67 o 
  -5   8   1        0.02        0.26      0.48 o 
  -4   8   1      204.56      222.97      3.13 o 
  -3   8   1        3.87        3.54      0.44 o 
  -2   8   1       44.28       45.48      1.20 o 
  -1   8   1       28.53       28.59      0.84 o 
   0   8   1      104.97      111.90      0.90 o 
   1   8   1        4.91        4.79      0.41 o 
   2   8   1      266.06      279.09      5.84 o 
   3   8   1      178.00      184.94      4.33 o 
   4   8   1       93.27       99.67      3.38 o 
   5   8   1      386.29      389.77     14.58 o 
   6   8   1        0.27        1.14      0.52 o 
   7   8   1      142.38      123.66      7.79 o 
  -6   9   1       41.60       36.09      1.68 o 
  -5   9   1        0.90        1.67      0.53 o 
  -4   9   1      176.52      170.93      6.61 o 
  -3   9   1      166.75      189.27      5.43 o 
  -2   9   1        2.98        3.75      0.43 o 
  -1   9   1      226.24      230.81      8.63 o 
   0   9   1      244.97      250.30      6.28 o 
   1   9   1        2.53        3.67      0.45 o 
   2   9   1      183.35      176.04      6.92 o 
   3   9   1       25.33       26.72      0.71 o 
   4   9   1        2.01        2.38      0.56 o 
   5   9   1        1.21        1.57      0.49 o 
   6   9   1        2.24        2.10      0.60 o 
  -5  10   1       84.67       74.68      4.61 o 
  -4  10   1      111.17       96.40      3.60 o 
  -3  10   1       26.20       26.12      0.87 o 
  -2  10   1      242.87      260.94      4.75 o 
  -1  10   1       71.24       72.13      1.27 o 
   0  10   1       17.08       17.70      0.69 o 
   1  10   1      132.34      134.12      3.58 o 
   2  10   1       67.52       71.78      1.12 o 
   3  10   1        2.28        2.69      0.52 o 
   4  10   1       18.40       17.14      0.90 o 
   5  10   1        5.11        4.94      0.59 o 
  -3  11   1        7.04        6.54      0.71 o 
  -2  11   1        0.07        1.18      0.64 o 
  -1  11   1        6.12        6.80      0.61 o 
   0  11   1        2.43        3.29      0.66 o 
   1  11   1       85.52       78.29      1.69 o 
   2  11   1       13.38       12.57      0.64 o 
   3  11   1      121.44       90.49      3.04 o 
 -10   0   2       14.57       16.36      0.94 o 
  -9   0   2      180.45      172.82      8.68 o 
  -8   0   2       14.21       17.61      1.26 o 
  -7   0   2      502.31      525.33     34.93 o 
  -6   0   2      399.49      392.11     22.49 o 
  -5   0   2       58.38       40.60      2.93 o 
  -4   0   2     1998.04     1740.68     84.18 o 
  -3   0   2     1812.37     1580.13    123.02 o 
  -2   0   2     1880.42     1884.92     60.84 o 
   0   0   2      685.05      671.89     24.47 o 
   1   0   2      918.94     1017.78     29.09 o 
   2   0   2      258.07      237.56      7.69 o 
   3   0   2      107.43      103.82      5.14 o 
   4   0   2      266.72      235.89      3.45 o 
   5   0   2      478.79      456.34     23.49 o 
   6   0   2        5.37        5.69      0.58 o 
   7   0   2      587.05      579.07     25.27 o 
   8   0   2      170.64      193.07     10.24 o 
   9   0   2      105.71      103.86      5.95 o 
 -10   1   2       51.64       53.13      2.59 o 
  -9   1   2      144.44      142.35      5.68 o 
  -8   1   2       10.29       11.40      0.46 o 
  -7   1   2      145.33      142.48      6.07 o 
  -6   1   2      209.80      184.38      6.36 o 
  -5   1   2       50.71       48.28      2.37 o 
  -4   1   2       13.90       19.61      0.50 o 
  -3   1   2       97.74       83.62      0.95 o 
  -2   1   2     1577.32     1326.82     46.83 o 
  -1   1   2     2292.65     2216.66     16.90 o 
   0   1   2      211.94      188.85      3.29 o 
   1   1   2     4196.36     4589.76    121.68 o 
   2   1   2     2282.34     2358.22     49.50 o 
   3   1   2      140.52      150.22      3.93 o 
   4   1   2     1659.61     1678.43     42.96 o 
   5   1   2      366.60      326.89     13.06 o 
   6   1   2       96.99       96.19      3.00 o 
   7   1   2      174.26      174.24      4.82 o 
   8   1   2        2.44        3.55      0.51 o 
   9   1   2        4.16        2.68      0.53 o 
 -10   2   2       46.76       42.98      1.59 o 
  -9   2   2       38.96       43.53      2.05 o 
  -8   2   2       58.91       62.86      3.62 o 
  -7   2   2       13.55       12.79      0.46 o 
  -6   2   2       18.38       21.05      0.97 o 
  -5   2   2       84.69       86.19      1.67 o 
  -4   2   2      266.31      276.34      5.71 o 
  -3   2   2       12.63       10.77      0.48 o 
  -2   2   2       41.68       48.92      1.25 o 
  -1   2   2      232.55      191.05      4.85 o 
   0   2   2     3234.81     3445.33     46.42 o 
   1   2   2      198.79      203.44      3.21 o 
   2   2   2     1377.37     1491.09     33.42 o 
   3   2   2      835.20      823.50     11.53 o 
   4   2   2       12.24       10.49      0.41 o 
   5   2   2      230.11      230.87      3.69 o 
   6   2   2      213.13      211.20      4.70 o 
   7   2   2        2.82        3.08      0.44 o 
   8   2   2       53.30       53.16      1.84 o 
   9   2   2        0.27        0.50      0.58 o 
 -10   3   2       59.03       53.03      1.79 o 
  -9   3   2       58.40       59.87      2.15 o 
  -8   3   2       30.29       30.93      1.28 o 
  -7   3   2      245.90      268.24      8.84 o 
  -6   3   2        3.55        5.76      0.45 o 
  -5   3   2      511.91      506.76     21.35 o 
  -4   3   2        4.29        5.02      0.39 o 
  -3   3   2      737.09      665.73     18.46 o 
  -2   3   2       45.40       36.99      1.63 o 
  -1   3   2     1403.63     1373.73     32.36 o 
   0   3   2      141.31      129.93      3.14 o 
   1   3   2      744.28      751.53     10.03 o 
   2   3   2      981.04      955.70     29.61 o 
   3   3   2       91.23       88.41      2.36 o 
   4   3   2     1060.75     1100.57     27.68 o 
   5   3   2       24.04       20.36      0.62 o 
   6   3   2      497.37      523.55     13.36 o 
   7   3   2      115.43      114.93      2.23 o 
   8   3   2      114.39      117.09      2.90 o 
   9   3   2       66.34       60.08      2.04 o 
  -9   4   2        6.90        6.47      0.56 o 
  -8   4   2       45.88       49.23      2.03 o 
  -7   4   2       44.48       38.95      1.96 o 
  -6   4   2      322.06      322.12     14.86 o 
  -5   4   2       47.14       43.05      1.44 o 
  -4   4   2      709.75      700.65     17.44 o 
  -3   4   2        7.73        6.64      0.39 o 
  -2   4   2      354.56      328.32      9.85 o 
  -1   4   2      222.33      209.64      3.55 o 
   0   4   2        0.08        3.12      0.70 o 
   1   4   2      207.73      198.98      4.57 o 
   2   4   2        0.47        0.27      0.34 o 
   3   4   2      223.31      232.20      6.58 o 
   4   4   2       42.37       39.02      1.50 o 
   5   4   2      253.73      272.98      8.63 o 
   6   4   2        4.94        6.21      0.44 o 
   7   4   2      121.83      130.03      2.88 o 
   8   4   2       19.65       21.94      0.79 o 
   9   4   2       13.51       11.11      0.62 o 
  -9   5   2        8.47        6.62      0.55 o 
  -8   5   2        5.56        5.96      0.57 o 
  -7   5   2        1.41        2.15      0.45 o 
  -6   5   2       38.12       38.25      1.19 o 
  -5   5   2      231.76      228.52      9.13 o 
  -4   5   2        6.93        7.12      0.39 o 
  -3   5   2      323.10      303.31     11.78 o 
  -2   5   2      190.35      172.25      4.30 o 
  -1   5   2        0.06        0.69      0.33 o 
   0   5   2        1.04        1.42      0.38 o 
   1   5   2      149.37      155.57      2.19 o 
   2   5   2       95.33      101.42      2.61 o 
   3   5   2        0.09        0.25      0.37 o 
   4   5   2        0.90        2.60      0.74 o 
   5   5   2       39.35       42.69      1.13 o 
   6   5   2      112.68      118.31      2.84 o 
   7   5   2        0.34        0.84      0.50 o 
   8   5   2       62.87       59.69      2.05 o 
  -9   6   2       13.82       14.91      1.21 o 
  -8   6   2      249.45      246.43     12.09 o 
  -7   6   2       33.73       34.71      1.12 o 
  -6   6   2       93.03      103.82      2.25 o 
  -5   6   2       15.64       16.67      0.50 o 
  -4   6   2        4.79        4.17      0.36 o 
  -3   6   2      258.10      261.50      5.94 o 
  -2   6   2      134.81      139.68      4.04 o 
  -1   6   2      203.07      205.83      5.34 o 
   0   6   2     1277.34     1313.40     23.64 o 
   1   6   2      509.63      523.74      8.28 o 
   2   6   2      681.77      692.10     13.39 o 
   3   6   2     1890.51     2003.78     29.38 o 
   4   6   2       14.58       16.05      0.46 o 
   5   6   2      617.27      611.77     24.69 o 
   6   6   2      181.69      195.61      4.35 o 
   7   6   2        9.68        8.57      0.69 o 
   8   6   2       48.49       38.97      1.29 o 
  -8   7   2       99.70       81.16      4.24 o 
  -7   7   2       39.86       36.22      1.62 o 
  -6   7   2      204.68      194.35     12.24 o 
  -5   7   2      406.02      417.11     12.79 o 
  -4   7   2        3.14        4.12      0.39 o 
  -3   7   2      478.55      495.17     12.62 o 
  -2   7   2      700.67      721.88     16.91 o 
  -1   7   2        4.48        5.69      0.53 o 
   0   7   2      583.39      617.20      8.72 o 
   1   7   2       54.97       58.06      1.47 o 
   2   7   2       15.12       16.09      0.61 o 
   3   7   2       28.25       28.60      0.91 o 
   4   7   2        0.59        1.34      0.46 o 
   5   7   2      109.08      114.75      3.76 o 
   6   7   2       68.16       71.49      3.07 o 
   7   7   2        0.38        0.68      0.56 o 
  -7   8   2       17.68       18.09      0.95 o 
  -6   8   2       14.73       15.42      0.72 o 
  -5   8   2       27.01       29.00      1.15 o 
  -4   8   2       40.95       46.11      1.06 o 
  -3   8   2        7.07        8.92      0.44 o 
  -2   8   2        1.43        2.11      0.51 o 
  -1   8   2       60.53       59.50      2.33 o 
   0   8   2       91.10       99.07      1.33 o 
   1   8   2        1.78        1.43      0.38 o 
   2   8   2       10.57       13.13      0.46 o 
   3   8   2        7.42        8.59      0.44 o 
   4   8   2       41.49       42.03      1.73 o 
   5   8   2        0.96        2.04      0.51 o 
   6   8   2       24.76       21.72      1.09 o 
  -6   9   2        0.78        0.75      0.55 o 
  -5   9   2       10.99       10.20      0.64 o 
  -4   9   2        1.50        1.79      0.47 o 
  -3   9   2       15.32       15.58      0.68 o 
  -2   9   2        0.07        0.43      0.53 o 
  -1   9   2      124.19      126.75      4.73 o 
   0   9   2       45.68       46.33      1.83 o 
   1   9   2      210.08      219.99      3.92 o 
   2   9   2      227.35      236.20      6.58 o 
   3   9   2       57.93       60.13      1.10 o 
   4   9   2      205.90      204.19      4.11 o 
   5   9   2        4.54        4.58      0.67 o 
  -5  10   2        2.17        1.61      0.64 o 
  -4  10   2       71.71       64.53      2.62 o 
  -3  10   2        7.84        7.61      0.71 o 
  -2  10   2      122.89      123.97      4.95 o 
  -1  10   2       14.42       15.00      0.50 o 
   0  10   2       98.63       97.47      2.35 o 
   1  10   2       40.13       42.44      0.83 o 
   2  10   2       10.29       10.32      0.58 o 
   3  10   2       55.03       53.39      2.00 o 
   4  10   2        7.77        6.99      0.63 o 
  -3  11   2       37.49       30.37      1.79 o 
  -2  11   2       37.21       31.60      1.27 o 
  -1  11   2        3.09        2.63      0.55 o 
   0  11   2        7.69        7.12      0.60 o 
   1  11   2       43.41       37.19      1.43 o 
   2  11   2       17.49       14.19      0.76 o 
 -10   1   3        1.77        2.60      0.52 o 
  -9   1   3       39.88       41.74      1.58 o 
  -8   1   3        0.13        0.21      0.43 o 
  -7   1   3       64.90       65.81      2.85 o 
  -6   1   3       34.32       33.95      0.67 o 
  -5   1   3      400.90      398.75     21.54 o 
  -4   1   3       72.91       73.78      2.17 o 
  -3   1   3     2173.66     2167.67     38.71 o 
  -2   1   3      999.72      926.16     20.14 o 
  -1   1   3     2366.52     2163.24     62.27 o 
   1   1   3        9.69       11.16      0.43 o 
   2   1   3     2044.38     2036.11     32.73 o 
   3   1   3      472.76      493.26      4.72 o 
   4   1   3      121.75      132.56      3.68 o 
   5   1   3      212.60      218.17      5.42 o 
   6   1   3        0.48        0.68      0.43 o 
   7   1   3       29.95       27.49      0.60 o 
   8   1   3        8.74       11.37      0.58 o 
   9   1   3       25.52       23.55      0.97 o 
 -10   2   3        6.19        4.87      0.59 o 
  -9   2   3      127.32      139.71      2.62 o 
  -8   2   3      231.99      239.09      8.37 o 
  -7   2   3      135.12      138.36      3.96 o 
  -6   2   3     1187.03     1158.08     45.68 o 
  -5   2   3      155.57      160.66      2.23 o 
  -4   2   3     1242.49     1223.00     23.00 o 
  -3   2   3     1496.12     1352.75     44.69 o 
  -2   2   3       19.65       18.88      0.44 o 
  -1   2   3     1320.30     1305.88     39.23 o 
   0   2   3      136.19      147.45      3.15 o 
   1   2   3      375.60      398.90      7.53 o 
   2   2   3       66.92       58.27      1.29 o 
   3   2   3      416.48      383.03      7.26 o 
   4   2   3       46.41       42.39      1.02 o 
   5   2   3      622.51      641.59     12.88 o 
   6   2   3       62.48       67.67      1.84 o 
   7   2   3      157.30      164.74      3.99 o 
   8   2   3      153.49      161.89      3.96 o 
   9   2   3        1.25        1.03      0.63 o 
 -10   3   3        3.10        2.93      0.58 o 
  -9   3   3        9.63       11.32      0.58 o 
  -8   3   3       59.72       60.46      1.74 o 
  -7   3   3       96.23      102.77      4.21 o 
  -6   3   3        4.31        7.16      0.53 o 
  -5   3   3      122.44      114.39      5.26 o 
  -4   3   3      383.96      353.83      8.79 o 
  -3   3   3      304.10      289.92      6.95 o 
  -2   3   3       61.45       54.56      1.88 o 
  -1   3   3     1224.19     1224.56     24.07 o 
   0   3   3      761.63      761.44     18.97 o 
   1   3   3        5.69       10.37      0.41 o 
   2   3   3      716.55      731.01     12.48 o 
   3   3   3      603.81      571.25     23.90 o 
   4   3   3        1.74        2.49      0.41 o 
   5   3   3      135.36      138.74      3.65 o 
   6   3   3       56.01       58.73      1.33 o 
   7   3   3       14.09       17.01      0.48 o 
   8   3   3        0.06        1.14      0.61 o 
   9   3   3       13.43       11.24      0.68 o 
  -9   4   3        5.40        5.63      0.54 o 
  -8   4   3       16.65       19.30      0.83 o 
  -7   4   3        5.75        6.31      0.48 o 
  -6   4   3        0.68        0.92      0.44 o 
  -5   4   3      286.93      289.56     10.14 o 
  -4   4   3      410.30      384.04     22.42 o 
  -3   4   3      129.23      116.70      3.20 o 
  -2   4   3     1879.67     1833.42     35.78 o 
  -1   4   3     1395.26     1383.05     45.10 o 
   0   4   3      431.11      438.89      6.36 o 
   1   4   3     3809.72     3936.28     90.35 o 
   2   4   3      339.51      334.15      3.59 o 
   3   4   3      723.09      736.82     27.44 o 
   4   4   3      528.46      556.37     18.26 o 
   5   4   3        6.70        7.17      0.45 o 
   6   4   3       17.47       18.34      0.59 o 
   7   4   3       13.10       13.02      0.66 o 
   8   4   3        3.40        4.00      0.61 o 
  -9   5   3       27.72       23.22      0.59 o 
  -8   5   3       86.20       97.02      3.99 o 
  -7   5   3      290.43      311.05     10.48 o 
  -6   5   3        0.94        1.11      0.49 o 
  -5   5   3      701.68      703.40     32.23 o 
  -4   5   3      458.11      461.24     16.49 o 
  -3   5   3      291.88      276.25     11.44 o 
  -2   5   3      766.37      751.57     24.11 o 
  -1   5   3       14.91       17.00      0.44 o 
   0   5   3      222.55      229.87      5.41 o 
   1   5   3       15.15       18.44      0.53 o 
   2   5   3      113.52      116.13      2.54 o 
   3   5   3        7.66        9.23      0.53 o 
   4   5   3      302.80      310.31     14.90 o 
   5   5   3       23.85       27.73      0.78 o 
   6   5   3      266.66      278.08      7.06 o 
   7   5   3      105.00      105.46      4.06 o 
   8   5   3       47.40       38.66      2.31 o 
  -9   6   3        0.01        1.11      0.67 o 
  -8   6   3        1.20        1.49      0.53 o 
  -7   6   3       12.93       12.09      0.82 o 
  -6   6   3        0.95        1.27      0.45 o 
  -5   6   3       17.19       16.20      0.49 o 
  -4   6   3       24.75       25.47      0.84 o 
  -3   6   3        7.54        7.43      0.46 o 
  -2   6   3      123.55      129.26      2.78 o 
  -1   6   3        6.26        6.48      0.40 o 
   0   6   3      101.15       99.43      1.95 o 
   1   6   3       25.66       23.52      0.64 o 
   2   6   3        0.07        0.32      0.41 o 
   3   6   3       32.22       30.96      0.83 o 
   4   6   3       44.07       47.89      1.18 o 
   5   6   3       12.81       13.63      0.62 o 
   6   6   3       35.02       32.53      1.94 o 
   7   6   3        6.32        6.95      0.57 o 
  -8   7   3       22.93       20.86      1.57 o 
  -7   7   3       28.78       26.42      1.46 o 
  -6   7   3        1.21        2.47      0.45 o 
  -5   7   3      172.10      168.68      8.50 o 
  -4   7   3       70.37       69.40      1.79 o 
  -3   7   3      184.80      196.58      4.74 o 
  -2   7   3      187.49      198.70      2.82 o 
  -1   7   3       58.92       65.02      1.61 o 
   0   7   3      101.14      105.87      1.82 o 
   1   7   3        2.83        4.00      0.43 o 
   2   7   3       43.72       46.44      1.09 o 
   3   7   3       12.80       12.48      0.58 o 
   4   7   3       45.17       48.42      1.27 o 
   5   7   3       34.26       35.39      1.43 o 
   6   7   3       31.15       32.66      1.27 o 
   7   7   3       22.40       21.50      0.90 o 
  -7   8   3        1.68        1.93      0.57 o 
  -6   8   3       16.34       18.44      0.87 o 
  -5   8   3        0.93        1.36      0.49 o 
  -4   8   3      212.90      220.89      7.79 o 
  -3   8   3        4.69        5.58      0.46 o 
  -2   8   3      623.78      640.89     11.50 o 
  -1   8   3      271.36      286.72      5.12 o 
   0   8   3      216.20      238.58      3.60 o 
   1   8   3      559.62      598.41     12.63 o 
   2   8   3       46.61       53.17      0.74 o 
   3   8   3      168.39      181.19      3.39 o 
   4   8   3      174.76      187.27      5.43 o 
   5   8   3        9.78        8.31      0.53 o 
   6   8   3       42.98       33.95      2.45 o 
  -6   9   3        2.06        2.36      0.56 o 
  -5   9   3       76.46       74.01      3.70 o 
  -4   9   3       97.35       94.87      4.84 o 
  -3   9   3       25.67       26.35      0.84 o 
  -2   9   3       44.10       46.44      1.41 o 
  -1   9   3      132.56      135.79      4.94 o 
   0   9   3       10.33       12.57      0.52 o 
   1   9   3        1.44        1.73      0.49 o 
   2   9   3        0.07        0.53      0.48 o 
   3   9   3      115.05      114.28      4.46 o 
   4   9   3       83.53       86.09      2.55 o 
   5   9   3       12.77       11.33      0.86 o 
  -5  10   3       27.07       20.62      1.06 o 
  -4  10   3       62.31       55.48      3.13 o 
  -3  10   3      121.26      119.56      4.70 o 
  -2  10   3        1.03        0.95      0.58 o 
  -1  10   3       13.71       13.85      0.58 o 
   0  10   3        9.50        9.66      0.55 o 
   1  10   3       14.93       15.38      0.52 o 
   2  10   3        6.04        6.13      0.59 o 
   3  10   3        0.01        0.41      0.58 o 
   4  10   3        5.24        4.19      0.59 o 
  -2  11   3       11.41       10.97      0.68 o 
  -1  11   3       76.16       65.21      1.27 o 
   0  11   3      204.35      166.01      9.30 o 
   1  11   3        1.70        1.61      0.67 o 
 -10   0   4      143.75      138.47     10.92 o 
  -9   0   4       15.10       21.00      0.84 o 
  -8   0   4      852.67      920.61     46.35 o 
  -7   0   4      463.51      463.04     23.36 o 
  -6   0   4      685.20      698.96     14.62 o 
  -5   0   4     1787.06     1754.22     49.13 o 
  -4   0   4        7.92        9.33      0.88 o 
  -3   0   4      340.71      289.92     11.81 o 
  -2   0   4      153.82      115.12     13.97 o 
  -1   0   4      730.82      651.83     37.39 o 
   0   0   4      122.22       91.86      3.79 o 
   1   0   4       82.50       61.30      2.47 o 
   2   0   4      133.91      132.19      6.13 o 
   3   0   4     2239.92     2319.32    159.61 o 
   4   0   4      292.41      283.68     15.28 o 
   5   0   4     1153.31     1191.65     66.77 o 
   6   0   4      709.74      744.90     35.80 o 
   7   0   4       53.93       51.46      2.23 o 
   8   0   4      190.36      185.80      9.73 o 
   9   0   4       24.05       18.51      2.48 o 
 -10   1   4        1.36        1.98      0.56 o 
  -9   1   4        0.74        1.56      0.51 o 
  -8   1   4        5.29        7.35      0.50 o 
  -7   1   4        8.40       10.30      0.46 o 
  -6   1   4       65.92       66.45      1.89 o 
  -5   1   4      437.99      414.63     14.62 o 
  -4   1   4       70.93       71.53      2.87 o 
  -3   1   4      966.18      858.99     11.87 o 
  -2   1   4     1868.39     1735.73     22.50 o 
  -1   1   4       16.02       18.09      0.77 o 
   0   1   4     1553.19     1487.30     42.87 o 
   1   1   4      604.11      593.93     15.02 o 
   2   1   4       17.19       21.47      0.99 o 
   3   1   4      223.22      232.14      4.46 o 
   4   1   4       43.78       41.16      0.69 o 
   5   1   4        0.23        0.54      0.48 o 
   6   1   4       11.56       13.98      0.54 o 
   7   1   4        2.90        3.80      0.50 o 
   8   1   4       37.39       37.70      1.28 o 
   9   1   4       41.50       43.12      3.05 o 
 -10   2   4        1.80        1.84      0.55 o 
  -9   2   4        1.80        2.07      0.56 o 
  -8   2   4        4.65        5.08      0.46 o 
  -7   2   4        0.18        1.10      0.45 o 
  -6   2   4      139.29      132.67      6.02 o 
  -5   2   4        0.76        1.60      0.38 o 
  -4   2   4      659.60      569.59     21.24 o 
  -3   2   4      197.55      180.81      6.83 o 
  -2   2   4      239.44      212.89      3.98 o 
  -1   2   4      208.17      168.60      3.32 o 
   0   2   4      272.68      266.15      8.76 o 
   1   2   4       39.54       38.40      1.10 o 
   2   2   4      511.67      524.17      7.80 o 
   3   2   4        0.38        1.24      0.44 o 
   4   2   4       52.14       55.76      1.24 o 
   5   2   4       33.07       31.11      1.52 o 
   6   2   4        0.26        0.55      0.60 o 
   7   2   4       77.79       87.57      2.43 o 
   8   2   4        1.66        2.99      0.69 o 
 -10   3   4       37.22       36.28      1.23 o 
  -9   3   4      166.39      167.40      6.47 o 
  -8   3   4        0.25        0.87      0.51 o 
  -7   3   4      315.95      332.84     11.67 o 
  -6   3   4      230.34      242.92      6.79 o 
  -5   3   4      205.23      205.12      4.82 o 
  -4   3   4      818.04      802.09     22.82 o 
  -3   3   4       23.54       21.16      0.61 o 
  -2   3   4      852.31      823.48     19.81 o 
  -1   3   4       13.31       17.52      0.73 o 
   0   3   4      356.88      333.14      7.80 o 
   1   3   4       22.82       20.44      0.53 o 
   2   3   4      294.50      285.99      7.55 o 
   3   3   4       13.20       15.49      0.97 o 
   4   3   4      291.96      310.42      7.00 o 
   5   3   4      186.74      194.69      4.48 o 
   6   3   4      107.29      115.74      3.88 o 
   7   3   4      259.16      270.10      9.09 o 
   8   3   4        4.45        5.24      0.76 o 
  -9   4   4        7.35        7.45      0.55 o 
  -8   4   4      171.58      159.23      7.12 o 
  -7   4   4       18.22       18.39      0.47 o 
  -6   4   4      102.35      107.88      2.89 o 
  -5   4   4      170.01      161.14      5.52 o 
  -4   4   4        3.34        3.35      0.40 o 
  -3   4   4      175.00      164.56      4.96 o 
  -2   4   4        6.11        7.67      0.47 o 
  -1   4   4      183.36      165.47      3.52 o 
   0   4   4       48.87       48.61      0.73 o 
   1   4   4      390.39      384.55      3.43 o 
   2   4   4       59.81       60.63      1.02 o 
   3   4   4      373.11      379.66     13.94 o 
   4   4   4       21.60       24.19      0.87 o 
   5   4   4       59.23       64.49      3.16 o 
   6   4   4      143.52      151.27      6.90 o 
   7   4   4        2.61        3.58      0.53 o 
   8   4   4       87.09       79.29      4.26 o 
  -9   5   4       45.92       40.19      1.92 o 
  -8   5   4        0.25        0.21      0.50 o 
  -7   5   4       62.20       66.18      2.03 o 
  -6   5   4      226.34      225.28      5.57 o 
  -5   5   4       26.04       25.09      1.03 o 
  -4   5   4      209.14      207.00      8.67 o 
  -3   5   4      211.24      200.91      3.85 o 
  -2   5   4       35.59       35.62      1.45 o 
  -1   5   4       11.12       12.68      0.40 o 
   0   5   4      154.95      178.84      2.99 o 
   1   5   4      432.67      448.59      7.35 o 
   2   5   4       27.12       23.02      1.15 o 
   3   5   4       74.08       74.62      2.36 o 
   4   5   4      154.21      163.38      4.77 o 
   5   5   4       74.10       84.26      2.46 o 
   6   5   4       14.33       14.43      0.64 o 
   7   5   4       92.97       80.85      5.59 o 
  -8   6   4       42.75       41.82      2.53 o 
  -7   6   4       21.12       21.16      0.87 o 
  -6   6   4      178.08      184.15      7.67 o 
  -5   6   4        0.74        1.32      0.41 o 
  -4   6   4      483.26      507.71     18.96 o 
  -3   6   4      503.17      528.85      6.54 o 
  -2   6   4      128.71      124.22      6.03 o 
  -1   6   4     1454.84     1557.61     28.47 o 
   0   6   4      206.00      224.58      3.58 o 
   1   6   4      512.09      526.40     17.46 o 
   2   6   4      253.45      278.98      6.54 o 
   3   6   4        5.39        6.28      0.52 o 
   4   6   4        5.36        5.71      0.48 o 
   5   6   4        1.70        2.61      0.49 o 
   6   6   4        2.09        1.79      0.55 o 
   7   6   4       22.77       21.49      1.49 o 
  -8   7   4        8.20        7.70      0.64 o 
  -7   7   4      211.61      211.44     10.72 o 
  -6   7   4      153.06      146.39      7.38 o 
  -5   7   4       14.61       17.36      0.76 o 
  -4   7   4      102.24      111.70      2.64 o 
  -3   7   4       60.22       63.84      1.53 o 
  -2   7   4        4.43        4.90      0.41 o 
  -1   7   4        0.07        0.34      0.40 o 
   0   7   4        2.83        3.98      0.40 o 
   1   7   4       80.16       80.00      3.54 o 
   2   7   4      348.83      384.09      7.68 o 
   3   7   4        0.02        0.55      0.46 o 
   4   7   4      406.61      405.84     15.81 o 
   5   7   4      128.56      121.12      5.90 o 
   6   7   4       36.73       29.15      1.84 o 
  -7   8   4       12.21       12.49      0.73 o 
  -6   8   4        7.90        8.73      0.70 o 
  -5   8   4       40.16       47.07      2.20 o 
  -4   8   4       95.89      106.13      3.28 o 
  -3   8   4        4.85        5.82      0.50 o 
  -2   8   4      106.77      120.14      2.82 o 
  -1   8   4      104.43      112.95      3.42 o 
   0   8   4       14.99       14.97      0.64 o 
   1   8   4        4.98        6.09      0.53 o 
   2   8   4      128.41      135.97      2.36 o 
   3   8   4       67.26       74.07      1.09 o 
   4   8   4       13.72       12.46      0.60 o 
   5   8   4       37.09       31.08      1.45 o 
  -6   9   4        2.17        2.31      0.60 o 
  -5   9   4       89.20       83.29      5.28 o 
  -4   9   4       27.06       25.18      0.98 o 
  -3   9   4       42.25       44.50      1.07 o 
  -2   9   4      109.77      115.93      2.52 o 
  -1   9   4        0.30        1.05      0.52 o 
   0   9   4      145.71      156.36      3.78 o 
   1   9   4       33.28       34.99      1.31 o 
   2   9   4       82.79       85.92      2.23 o 
   3   9   4       27.98       25.35      0.62 o 
   4   9   4       36.34       33.91      1.68 o 
  -4  10   4       51.59       44.63      2.18 o 
  -3  10   4       78.91       71.88      2.24 o 
  -2  10   4       34.44       31.28      1.22 o 
  -1  10   4       99.12       97.18      2.96 o 
   0  10   4        0.05        0.56      0.55 o 
   1  10   4       44.79       42.01      1.99 o 
   2  10   4       17.24       17.06      0.82 o 
   3  10   4       13.80       11.19      0.69 o 
 -10   1   5        0.53        1.20      0.56 o 
  -9   1   5       73.10       76.41      2.14 o 
  -8   1   5       14.83       13.81      0.65 o 
  -7   1   5      109.44      112.20      3.52 o 
  -6   1   5        0.74        1.56      0.46 o 
  -5   1   5       87.01       82.23      3.03 o 
  -4   1   5      468.17      424.82      7.80 o 
  -3   1   5        9.94       10.38      0.49 o 
  -2   1   5     2126.26     1913.60     56.12 o 
  -1   1   5      198.05      173.97      4.52 o 
   0   1   5     1870.30     1934.98     51.00 o 
   1   1   5       95.25       93.23      3.31 o 
   2   1   5      249.25      249.48      8.77 o 
   3   1   5       24.42       25.38      0.47 o 
   4   1   5        9.02        9.07      0.50 o 
   5   1   5       75.10       73.28      3.28 o 
   6   1   5       12.93       11.86      0.89 o 
   7   1   5      154.77      157.75      6.72 o 
   8   1   5       32.12       31.33      2.69 o 
 -10   2   5      124.46      117.14      6.37 o 
  -9   2   5      106.55      103.20      6.60 o 
  -8   2   5       72.76       75.59      3.30 o 
  -7   2   5      302.09      300.67     11.64 o 
  -6   2   5        2.74        3.22      0.40 o 
  -5   2   5       31.27       28.17      1.98 o 
  -4   2   5        8.34        9.69      0.47 o 
  -3   2   5        7.50        7.87      0.48 o 
  -2   2   5      512.95      494.58     10.36 o 
  -1   2   5      578.22      545.09     12.21 o 
   0   2   5      131.07      130.94      4.40 o 
   1   2   5     2187.54     2254.50     80.83 o 
   2   2   5      633.32      637.34     12.04 o 
   3   2   5      763.42      760.19     30.71 o 
   4   2   5     1204.55     1285.92     26.97 o 
   5   2   5        1.58        1.99      0.50 o 
   6   2   5      313.93      322.72     10.22 o 
   7   2   5       69.73       68.72      2.55 o 
   8   2   5       12.85       10.08      0.73 o 
  -9   3   5       19.80       22.25      0.91 o 
  -8   3   5       17.12       19.68      0.68 o 
  -7   3   5      102.54      108.59      1.70 o 
  -6   3   5       19.64       20.06      1.06 o 
  -5   3   5      593.88      619.31     12.06 o 
  -4   3   5      586.65      570.16     15.29 o 
  -3   3   5       37.79       36.34      0.76 o 
  -2   3   5      268.51      254.08      7.82 o 
  -1   3   5      640.86      625.52      8.66 o 
   0   3   5      385.78      363.75     11.82 o 
   1   3   5      391.13      407.48      7.54 o 
   2   3   5      549.89      581.83     12.49 o 
   3   3   5        5.61        6.41      0.47 o 
   4   3   5        3.14        2.93      0.53 o 
   5   3   5       25.86       27.57      0.66 o 
   6   3   5      196.21      215.74      7.18 o 
   7   3   5        3.06        6.41      0.77 o 
   8   3   5       34.31       25.55      1.51 o 
  -9   4   5        0.04        0.59      0.58 o 
  -8   4   5       40.47       40.64      2.03 o 
  -7   4   5        0.65        1.52      0.53 o 
  -6   4   5      421.55      453.49      8.20 o 
  -5   4   5      152.52      167.39      3.15 o 
  -4   4   5      365.76      373.53     10.67 o 
  -3   4   5      815.80      795.55     25.70 o 
  -2   4   5       46.40       45.81      1.63 o 
  -1   4   5      445.84      446.10     12.23 o 
   0   4   5      587.25      595.18     11.93 o 
   1   4   5        6.23        8.79      0.45 o 
   2   4   5      221.86      230.74      8.68 o 
   3   4   5        4.74        5.71      0.45 o 
   4   4   5       27.36       29.21      1.31 o 
   5   4   5       59.82       68.96      1.41 o 
   6   4   5       52.96       58.24      2.51 o 
   7   4   5       12.92       12.24      0.79 o 
  -9   5   5       52.68       50.30      2.60 o 
  -8   5   5      151.95      161.93      7.54 o 
  -7   5   5       11.47       10.97      0.51 o 
  -6   5   5      214.34      215.35      8.26 o 
  -5   5   5        7.27        6.34      0.43 o 
  -4   5   5       36.94       36.43      1.13 o 
  -3   5   5      153.08      147.21      5.04 o 
  -2   5   5       42.80       44.39      1.66 o 
  -1   5   5      219.25      217.36      6.04 o 
   0   5   5      455.31      463.32      9.09 o 
   1   5   5       40.81       41.44      1.19 o 
   2   5   5      621.39      625.07     21.22 o 
   3   5   5      788.17      838.63     37.87 o 
   4   5   5      113.55      119.83      3.69 o 
   5   5   5      536.64      560.31     22.07 o 
   6   5   5        1.60        2.20      0.61 o 
   7   5   5       61.63       47.74      4.00 o 
  -8   6   5        8.22        7.42      0.64 o 
  -7   6   5        0.01        1.28      0.57 o 
  -6   6   5        9.93       10.90      0.62 o 
  -5   6   5       50.67       54.25      1.92 o 
  -4   6   5        0.01        0.50      0.43 o 
  -3   6   5      176.57      191.46      3.43 o 
  -2   6   5       32.41       34.27      1.46 o 
  -1   6   5       95.61       97.14      3.04 o 
   0   6   5       33.05       32.30      0.49 o 
   1   6   5        2.31        2.91      0.47 o 
   2   6   5        0.25        0.94      0.44 o 
   3   6   5        3.32        4.51      0.54 o 
   4   6   5        2.00        2.50      0.56 o 
   5   6   5        0.07        0.76      0.53 o 
   6   6   5        1.85        3.02      0.74 o 
  -7   7   5        0.63        2.00      0.62 o 
  -6   7   5       32.42       32.34      1.18 o 
  -5   7   5        7.93        9.50      0.60 o 
  -4   7   5        8.22        9.84      0.52 o 
  -3   7   5       75.49       82.16      1.74 o 
  -2   7   5       27.71       29.34      0.65 o 
  -1   7   5       61.47       64.65      1.99 o 
   0   7   5      147.90      159.62      3.67 o 
   1   7   5       21.52       21.43      0.76 o 
   2   7   5      130.57      146.57      4.58 o 
   3   7   5      227.64      236.93      7.51 o 
   4   7   5       14.22       13.77      0.64 o 
   5   7   5      128.67      119.97      8.08 o 
   6   7   5        1.32        1.71      0.66 o 
  -7   8   5        0.20        0.79      0.61 o 
  -6   8   5       79.96       73.54      3.82 o 
  -5   8   5      113.29      110.33      5.64 o 
  -4   8   5       39.34       38.16      1.85 o 
  -3   8   5      454.01      484.85     14.92 o 
  -2   8   5       25.04       27.31      1.13 o 
  -1   8   5      302.41      311.04      6.93 o 
   0   8   5       95.72      104.88      1.68 o 
   1   8   5       42.81       43.37      0.84 o 
   2   8   5       25.98       25.59      0.51 o 
   3   8   5        9.72        8.06      0.56 o 
   4   8   5       14.20       12.58      0.81 o 
   5   8   5        8.68        9.05      0.77 o 
  -5   9   5       22.24       19.26      1.53 o 
  -4   9   5        4.28        5.02      0.63 o 
  -3   9   5        1.53        2.27      0.60 o 
  -2   9   5        1.61        1.44      0.53 o 
  -1   9   5       29.18       28.76      0.84 o 
   0   9   5       78.08       75.51      1.96 o 
   1   9   5        1.07        1.77      0.51 o 
   2   9   5      117.61      118.11      3.24 o 
   3   9   5       40.08       38.44      1.32 o 
   4   9   5        4.19        2.69      0.84 o 
  -3  10   5       12.56        9.94      0.60 o 
  -2  10   5       56.88       52.11      1.91 o 
  -1  10   5       23.82       22.39      0.65 o 
   0  10   5       63.23       61.78      1.91 o 
   1  10   5      165.79      148.19      5.51 o 
   2  10   5       10.52        9.30      0.68 o 
 -10   0   6        4.16        5.97      0.99 o 
  -9   0   6      128.00      124.07      4.92 o 
  -8   0   6        2.93        4.28      0.71 o 
  -7   0   6      205.16      198.04     13.94 o 
  -6   0   6       46.36       47.03      2.05 o 
  -5   0   6      197.52      195.70     10.72 o 
  -4   0   6      664.13      627.73     44.41 o 
  -3   0   6      784.24      771.56     15.28 o 
  -2   0   6      211.41      183.70      6.07 o 
  -1   0   6     1126.30      914.63     69.41 o 
   0   0   6      889.92      805.09     35.28 o 
   1   0   6      161.13      167.35      5.43 o 
   2   0   6     2298.57     2367.55    128.19 o 
   3   0   6       86.99       87.78      1.18 o 
   4   0   6      702.63      735.67     21.16 o 
   5   0   6       60.31       62.91      1.03 o 
   6   0   6       31.49       34.25      1.19 o 
   7   0   6        3.11        5.54      1.03 o 
 -10   1   6       11.32       10.37      0.63 o 
  -9   1   6       88.96       84.96      2.67 o 
  -8   1   6        4.34        5.20      0.48 o 
  -7   1   6      242.42      243.31     11.06 o 
  -6   1   6      444.23      429.92     23.99 o 
  -5   1   6        0.00        0.90      0.47 o 
  -4   1   6      830.06      763.04     51.42 o 
  -3   1   6      623.98      518.64     25.38 o 
  -2   1   6       32.93       33.10      0.71 o 
  -1   1   6      462.71      452.85     12.33 o 
   0   1   6      106.65      102.45      3.68 o 
   1   1   6        5.62        4.47      0.46 o 
   2   1   6        5.33        4.65      0.51 o 
   3   1   6       13.35       14.49      0.71 o 
   4   1   6      125.40      127.68      5.32 o 
   5   1   6       77.26       83.82      3.06 o 
   6   1   6        9.27        8.61      0.73 o 
   7   1   6       98.73       98.68      2.25 o 
  -9   2   6        0.03        0.47      0.57 o 
  -8   2   6       45.21       47.22      2.18 o 
  -7   2   6      190.79      185.92      8.42 o 
  -6   2   6      136.60      131.36      4.36 o 
  -5   2   6      681.79      695.14     20.45 o 
  -4   2   6        8.47        7.84      0.45 o 
  -3   2   6      234.69      210.69      9.12 o 
  -2   2   6       89.28       83.44      2.77 o 
  -1   2   6      152.83      147.21      3.19 o 
   0   2   6       71.08       74.50      2.28 o 
   1   2   6      224.23      233.16     10.02 o 
   2   2   6       25.58       27.92      0.75 o 
   3   2   6        6.40        6.18      0.49 o 
   4   2   6       72.59       75.62      3.23 o 
   5   2   6       84.49       85.75      2.06 o 
   6   2   6       71.64       76.16      4.09 o 
   7   2   6       16.29       14.24      1.33 o 
  -9   3   6       74.32       65.58      3.43 o 
  -8   3   6       25.53       25.82      1.16 o 
  -7   3   6       89.23       94.37      2.58 o 
  -6   3   6      173.89      172.18      5.44 o 
  -5   3   6       19.58       18.96      0.64 o 
  -4   3   6      595.92      525.11     36.45 o 
  -3   3   6       45.86       48.25      1.12 o 
  -2   3   6      749.24      705.03     26.41 o 
  -1   3   6      400.66      401.42     11.48 o 
   0   3   6      376.71      364.38      9.65 o 
   1   3   6      451.78      469.44     10.93 o 
   2   3   6       43.26       46.04      0.93 o 
   3   3   6      223.07      234.46      6.86 o 
   4   3   6        2.33        3.04      0.60 o 
   5   3   6       86.53       87.19      3.37 o 
   6   3   6       11.68       12.01      0.63 o 
   7   3   6       42.86       40.08      1.48 o 
  -9   4   6       10.60        9.25      0.66 o 
  -8   4   6       22.27       23.41      1.71 o 
  -7   4   6        0.87        1.55      0.55 o 
  -6   4   6        0.43        1.38      0.52 o 
  -5   4   6        6.07        8.07      0.48 o 
  -4   4   6        6.80        7.11      0.52 o 
  -3   4   6      226.63      224.06      8.03 o 
  -2   4   6       54.30       50.98      1.39 o 
  -1   4   6      718.66      720.18     23.88 o 
   0   4   6      193.54      192.21      3.54 o 
   1   4   6      315.59      325.69     10.45 o 
   2   4   6      146.44      156.16      1.88 o 
   3   4   6        0.06        0.57      0.46 o 
   4   4   6       25.57       26.27      0.81 o 
   5   4   6       52.66       56.25      1.86 o 
   6   4   6       10.50        9.47      0.68 o 
   7   4   6       27.84       22.68      1.08 o 
  -8   5   6        0.33        0.87      0.61 o 
  -7   5   6        3.07        3.02      0.53 o 
  -6   5   6       36.55       38.72      1.34 o 
  -5   5   6       10.07        9.90      0.62 o 
  -4   5   6        0.52        1.40      0.49 o 
  -3   5   6       63.36       68.11      1.82 o 
  -2   5   6      250.10      256.85     10.32 o 
  -1   5   6       13.48       13.61      0.56 o 
   0   5   6      343.26      345.46     10.02 o 
   1   5   6      209.76      215.50      4.46 o 
   2   5   6        2.97        4.00      0.50 o 
   3   5   6       54.62       62.49      1.63 o 
   4   5   6       64.47       73.92      2.08 o 
   5   5   6       10.55       13.67      0.76 o 
   6   5   6       11.00        9.62      0.72 o 
  -8   6   6      205.46      191.12     11.84 o 
  -7   6   6       66.70       66.66      3.76 o 
  -6   6   6      105.05      108.48      6.11 o 
  -5   6   6      548.75      601.48     15.67 o 
  -4   6   6      158.50      164.69      5.50 o 
  -3   6   6      444.18      485.04     14.48 o 
  -2   6   6      637.17      679.70     18.63 o 
  -1   6   6       24.44       24.34      0.63 o 
   0   6   6      120.89      124.01      3.31 o 
   1   6   6        1.57        1.40      0.51 o 
   2   6   6        7.24        7.32      0.52 o 
   3   6   6       46.50       49.93      2.38 o 
   4   6   6        7.77       10.20      0.77 o 
   5   6   6       12.03       13.28      0.71 o 
   6   6   6      103.79       88.31      4.48 o 
  -7   7   6        6.88        6.26      0.62 o 
  -6   7   6        6.05        5.37      0.58 o 
  -5   7   6       19.21       21.82      1.07 o 
  -4   7   6       11.95       12.63      0.83 o 
  -3   7   6      147.18      167.62      4.38 o 
  -2   7   6      227.59      245.61      9.51 o 
  -1   7   6        0.72        0.70      0.52 o 
   0   7   6      305.63      317.51      9.68 o 
   1   7   6      326.82      326.20     10.43 o 
   2   7   6        9.62        9.66      0.67 o 
   3   7   6      350.04      332.82     12.42 o 
   4   7   6       42.41       41.90      1.42 o 
   5   7   6       54.92       43.41      2.21 o 
  -6   8   6        0.01        0.32      0.59 o 
  -5   8   6       19.89       20.40      1.23 o 
  -4   8   6       14.65       16.11      0.80 o 
  -3   8   6        8.30        8.25      0.55 o 
  -2   8   6       13.33       14.64      0.70 o 
  -1   8   6      113.78      113.17      3.50 o 
   0   8   6       11.55       13.86      0.68 o 
   1   8   6       33.50       34.20      1.25 o 
   2   8   6       28.93       28.41      1.46 o 
   3   8   6       15.32       14.61      0.72 o 
   4   8   6        0.02        0.97      0.60 o 
  -5   9   6       12.92       11.59      1.02 o 
  -4   9   6      153.11      141.61      6.15 o 
  -3   9   6        8.52        8.57      0.61 o 
  -2   9   6       62.79       63.25      1.79 o 
  -1   9   6       55.27       52.13      0.83 o 
   0   9   6        1.64        2.05      0.53 o 
   1   9   6       46.05       43.52      2.59 o 
   2   9   6        0.26        0.72      0.69 o 
  -2  10   6        7.83        7.75      0.95 o 
  -1  10   6       15.19       12.57      0.62 o 
  -9   1   7      127.54      130.21      5.98 o 
  -8   1   7      147.57      140.56      5.80 o 
  -7   1   7        0.59        1.56      0.53 o 
  -6   1   7      131.44      134.65      4.36 o 
  -5   1   7      321.15      328.60      6.00 o 
  -4   1   7        6.16        6.86      0.72 o 
  -3   1   7      431.41      413.56      1.98 o 
  -2   1   7        4.56        4.33      0.63 o 
  -1   1   7       57.88       54.62      1.28 o 
   0   1   7      260.67      241.38     10.50 o 
   1   1   7       31.50       32.06      1.16 o 
   2   1   7      309.63      327.90     11.46 o 
   3   1   7      159.86      174.51      5.39 o 
   4   1   7        1.67        2.24      0.66 o 
   5   1   7      177.72      187.04      2.95 o 
   6   1   7      128.98      137.12      2.42 o 
   7   1   7       45.52       39.51      1.06 o 
  -9   2   7       40.74       39.64      1.60 o 
  -8   2   7        0.93        2.30      0.57 o 
  -7   2   7       39.98       41.71      1.88 o 
  -6   2   7       17.27       18.66      0.59 o 
  -5   2   7      217.48      211.40      9.35 o 
  -4   2   7       10.29       11.02      0.59 o 
  -3   2   7      743.79      757.98      6.57 o 
  -2   2   7      206.42      188.33      3.67 o 
  -1   2   7      395.81      393.62     14.19 o 
   0   2   7      719.67      713.77     26.94 o 
   1   2   7       10.37        9.80      0.51 o 
   2   2   7      379.95      419.02     13.88 o 
   3   2   7      110.58      118.99      2.85 o 
   4   2   7       72.74       75.55      2.05 o 
   5   2   7       26.66       22.74      0.75 o 
   6   2   7       44.81       47.39      1.25 o 
  -9   3   7        3.73        3.55      0.61 o 
  -8   3   7      118.85      127.00      4.79 o 
  -7   3   7       13.74       14.01      0.73 o 
  -6   3   7      227.73      234.96      9.59 o 
  -5   3   7      119.36      126.40      3.51 o 
  -4   3   7        4.48        5.15      0.56 o 
  -3   3   7        0.94        2.21      0.43 o 
  -2   3   7      283.96      276.82      5.91 o 
  -1   3   7      219.59      196.81      7.20 o 
   0   3   7       33.11       34.14      1.62 o 
   1   3   7       57.95       63.18      2.11 o 
   2   3   7       76.65       76.06      3.31 o 
   3   3   7      124.32      134.78      3.04 o 
   4   3   7       22.25       22.20      0.81 o 
   5   3   7      139.14      136.25      5.29 o 
   6   3   7        4.82        6.90      0.81 o 
  -8   4   7        8.73       10.77      0.76 o 
  -7   4   7      391.43      379.24     22.00 o 
  -6   4   7      139.45      148.59      3.93 o 
  -5   4   7      165.36      176.58      3.94 o 
  -4   4   7      310.52      326.92      8.98 o 
  -3   4   7       28.29       27.11      0.78 o 
  -2   4   7        0.02        0.22      0.48 o 
  -1   4   7       14.43       14.27      0.49 o 
   0   4   7      117.76      118.70      4.90 o 
   1   4   7      124.33      124.34      4.16 o 
   2   4   7       35.01       38.69      1.73 o 
   3   4   7      102.58      102.53      1.66 o 
   4   4   7      386.88      409.14     21.82 o 
   5   4   7       14.68       17.04      0.69 o 
   6   4   7      183.11      151.95     10.63 o 
  -8   5   7       62.00       50.78      3.18 o 
  -7   5   7        0.28        0.83      0.57 o 
  -6   5   7      133.22      133.89      4.75 o 
  -5   5   7       27.21       29.92      1.10 o 
  -4   5   7      316.23      324.23     12.62 o 
  -3   5   7        0.13        1.21      0.48 o 
  -2   5   7      266.81      276.79     10.15 o 
  -1   5   7      258.92      267.49      8.22 o 
   0   5   7        7.49        9.24      0.55 o 
   1   5   7      497.82      500.40     18.53 o 
   2   5   7       42.73       44.34      0.73 o 
   3   5   7      237.35      254.30      7.98 o 
   4   5   7       22.43       20.61      0.70 o 
   5   5   7       60.94       56.92      3.09 o 
  -7   6   7        7.15        8.12      0.66 o 
  -6   6   7        0.03        0.79      0.52 o 
  -5   6   7        4.21        5.52      0.56 o 
  -4   6   7       23.58       26.37      0.98 o 
  -3   6   7        0.25        1.77      0.53 o 
  -2   6   7       55.34       60.57      2.26 o 
  -1   6   7        0.66        1.77      0.51 o 
   0   6   7       35.15       43.18      1.27 o 
   1   6   7        9.15        9.16      0.55 o 
   2   6   7       11.66       14.12      0.79 o 
   3   6   7        6.44        5.78      0.66 o 
   4   6   7        3.45        2.75      0.70 o 
   5   6   7        0.21        1.08      0.69 o 
  -6   7   7       49.06       49.21      3.22 o 
  -5   7   7        0.94        1.08      0.60 o 
  -4   7   7       44.58       47.55      1.67 o 
  -3   7   7        0.71        1.33      0.56 o 
  -2   7   7       13.94       15.99      0.62 o 
  -1   7   7       31.06       33.59      2.02 o 
   0   7   7        0.01        0.34      0.56 o 
   1   7   7       64.64       70.74      2.75 o 
   2   7   7        0.01        0.96      0.65 o 
   3   7   7       56.99       52.44      2.14 o 
   4   7   7        1.28        0.74      0.81 o 
  -5   8   7       41.91       37.40      1.56 o 
  -4   8   7       95.04       87.54      3.92 o 
  -3   8   7        0.03        0.26      0.61 o 
  -2   8   7       47.94       45.94      1.79 o 
  -1   8   7        6.59        6.19      0.53 o 
   0   8   7       17.84       16.45      0.63 o 
   1   8   7       76.76       75.46      2.98 o 
   2   8   7       71.41       63.49      2.75 o 
   3   8   7       30.56       28.03      1.62 o 
  -3   9   7        2.50        3.53      0.58 o 
  -2   9   7      146.27      134.81      5.83 o 
  -1   9   7      109.99       98.62      5.63 o 
   0   9   7        6.09        5.86      0.68 o 
   1   9   7       72.49       63.04      2.99 o 
  -9   0   8        0.71        0.14      1.00 o 
  -8   0   8        7.88        8.95      1.83 o 
  -7   0   8      129.73      144.10      7.77 o 
  -6   0   8       34.00       38.01      0.96 o 
  -5   0   8      883.15      980.42     19.95 o 
  -4   0   8      119.02      127.14      1.28 o 
  -3   0   8      666.30      532.32      8.28 o 
  -2   0   8     1054.69     1136.99     10.67 o 
  -1   0   8       12.79       11.51      0.85 o 
   0   0   8      694.77      768.63     33.47 o 
   1   0   8      395.72      393.08     25.00 o 
   2   0   8       77.15       84.69      1.30 o 
   3   0   8      126.89      130.81      5.34 o 
   4   0   8       21.15       25.84      2.72 o 
   5   0   8       11.58        9.79      1.04 o 
   6   0   8       24.66       27.63      1.80 o 
  -9   1   8        1.56        0.98      0.71 o 
  -8   1   8       74.67       73.76      4.88 o 
  -7   1   8       74.29       77.60      2.23 o 
  -6   1   8        0.00        1.02      0.67 o 
  -5   1   8       35.18       34.12      2.34 o 
  -4   1   8       28.59       29.76      0.98 o 
  -3   1   8       19.65       18.60      0.64 o 
  -2   1   8       36.62       29.70      1.75 o 
  -1   1   8        2.00        2.49      0.56 o 
   0   1   8      205.42      204.04      3.02 o 
   1   1   8      319.74      339.66      6.05 o 
   2   1   8        4.53        5.24      0.57 o 
   3   1   8      310.24      327.43      7.38 o 
   4   1   8      114.93      127.51      2.82 o 
   5   1   8       16.36       14.67      1.03 o 
   6   1   8       75.37       63.40      2.02 o 
  -8   2   8       32.32       36.32      1.86 o 
  -7   2   8       28.29       26.28      1.93 o 
  -6   2   8       33.83       40.19      1.53 o 
  -5   2   8        2.29        2.12      0.59 o 
  -4   2   8        9.23        8.66      0.71 o 
  -3   2   8        9.97       10.26      0.70 o 
  -2   2   8       25.14       20.85      0.69 o 
  -1   2   8       69.67       68.24      2.60 o 
   0   2   8       47.67       51.09      1.92 o 
   1   2   8       12.76       13.81      0.59 o 
   2   2   8      235.29      239.31      8.76 o 
   3   2   8       38.51       40.17      1.64 o 
   4   2   8       82.44       83.17      3.98 o 
   5   2   8       57.83       52.80      0.93 o 
   6   2   8        0.09        0.88      0.81 o 
  -8   3   8       50.73       47.26      2.29 o 
  -7   3   8        1.97        2.80      0.70 o 
  -6   3   8       97.24       91.18      2.54 o 
  -5   3   8        3.64        4.02      0.67 o 
  -4   3   8      165.13      173.43      4.26 o 
  -3   3   8      153.86      162.20      2.57 o 
  -2   3   8       93.18       90.31      2.03 o 
  -1   3   8      551.34      562.14     12.11 o 
   0   3   8        0.14        0.45      0.51 o 
   1   3   8      521.17      585.19     23.31 o 
   2   3   8       50.77       55.07      1.63 o 
   3   3   8      159.94      170.88      6.30 o 
   4   3   8       76.86       75.90      2.86 o 
   5   3   8       12.97       12.97      1.00 o 
  -8   4   8        8.62        7.37      0.79 o 
  -7   4   8       16.99       17.83      0.70 o 
  -6   4   8        0.10        0.69      0.59 o 
  -5   4   8       80.05       76.33      3.37 o 
  -4   4   8      121.41      126.45      3.85 o 
  -3   4   8       72.32       75.79      1.80 o 
  -2   4   8      323.39      338.47      9.97 o 
  -1   4   8        2.27        2.26      0.55 o 
   0   4   8      152.41      152.48      5.93 o 
   1   4   8       12.38       16.44      0.63 o 
   2   4   8       16.52       16.07      0.63 o 
   3   4   8       16.16       15.69      0.66 o 
   4   4   8        5.53        4.89      0.72 o 
   5   4   8       18.48       14.58      0.99 o 
  -7   5   8       65.49       54.75      2.99 o 
  -6   5   8       24.10       24.70      1.02 o 
  -5   5   8       24.63       25.16      1.03 o 
  -4   5   8       92.45       97.61      4.13 o 
  -3   5   8       83.79       91.75      2.43 o 
  -2   5   8        1.92        2.44      0.52 o 
  -1   5   8      214.01      235.45      4.87 o 
   0   5   8       60.40       69.23      1.48 o 
   1   5   8       27.23       29.56      1.60 o 
   2   5   8       16.24       18.07      0.75 o 
   3   5   8        2.93        4.46      0.66 o 
   4   5   8        4.58        6.72      0.73 o 
  -7   6   8       15.92       14.34      0.70 o 
  -6   6   8       65.55       63.22      2.35 o 
  -5   6   8        1.25        1.30      0.55 o 
  -4   6   8       16.45       17.33      0.72 o 
  -3   6   8       19.77       19.02      1.18 o 
  -2   6   8        4.95        5.18      0.55 o 
  -1   6   8      222.48      233.51      7.60 o 
   0   6   8      142.15      153.23      5.10 o 
   1   6   8       69.71       69.92      2.98 o 
   2   6   8      304.80      321.98     10.78 o 
   3   6   8       68.35       63.29      3.39 o 
   4   6   8       80.95       62.79      4.02 o 
  -5   7   8       13.45       11.93      0.68 o 
  -4   7   8      225.72      220.76      8.24 o 
  -3   7   8      195.47      191.32      9.40 o 
  -2   7   8       25.29       25.95      0.91 o 
  -1   7   8      185.85      184.16      7.33 o 
   0   7   8       60.39       57.68      2.71 o 
   1   7   8       10.20        8.33      0.61 o 
   2   7   8       61.53       48.19      2.20 o 
   3   7   8        0.64        1.18      0.82 o 
  -4   8   8        2.73        2.46      0.74 o 
  -3   8   8       54.96       53.25      2.42 o 
  -2   8   8       53.55       47.58      2.72 o 
  -1   8   8        1.84        2.56      0.70 o 
   0   8   8       13.46       12.42      0.73 o 
   1   8   8       14.66       12.67      0.84 o 
  -8   1   9       47.75       47.44      4.32 o 
  -7   1   9       29.60       32.75      1.45 o 
  -6   1   9       31.75       35.63      3.04 o 
  -5   1   9       59.72       64.77      2.11 o 
  -4   1   9       34.11       38.13      0.82 o 
  -3   1   9      127.21      124.19      0.96 o 
  -2   1   9       11.96       12.00      0.75 o 
  -1   1   9      214.22      194.62      5.34 o 
   0   1   9       27.67       29.67      1.29 o 
   1   1   9      154.98      164.03      6.61 o 
   2   1   9      132.28      141.87      3.00 o 
   3   1   9       26.58       27.72      1.17 o 
   4   1   9       87.18       89.89      1.51 o 
   5   1   9        2.83        2.20      0.74 o 
  -8   2   9        1.87        3.12      0.73 o 
  -7   2   9      228.20      229.52     19.37 o 
  -6   2   9      179.01      192.49      4.15 o 
  -5   2   9      146.60      155.69      7.87 o 
  -4   2   9      699.36      775.98      7.96 o 
  -3   2   9       27.96       27.80      0.94 o 
  -2   2   9      314.02      327.04      3.89 o 
  -1   2   9      182.57      191.41      3.13 o 
   0   2   9        1.06        1.27      0.62 o 
   1   2   9       26.42       27.42      1.03 o 
   2   2   9        0.02        0.54      0.68 o 
   3   2   9        0.29        0.36      0.66 o 
   4   2   9       38.73       39.75      1.62 o 
  -7   3   9        7.69        8.25      1.15 o 
  -6   3   9       53.72       63.14      1.97 o 
  -5   3   9       64.98       69.19      1.87 o 
  -4   3   9        2.21        2.28      0.85 o 
  -3   3   9       53.76       57.11      0.88 o 
  -2   3   9      144.72      149.51      4.90 o 
  -1   3   9       78.18       74.08      4.45 o 
   0   3   9       22.30       25.30      0.66 o 
   1   3   9      190.87      208.64      5.40 o 
   2   3   9       53.60       56.48      1.69 o 
   3   3   9        5.95        5.68      0.75 o 
   4   3   9       40.74       35.50      2.23 o 
  -7   4   9        0.28       -1.10      1.12 o 
  -6   4   9       28.04       28.86      2.00 o 
  -5   4   9        4.02        4.09      1.16 o 
  -4   4   9       16.98       19.31      1.14 o 
  -3   4   9       84.94       82.23      3.71 o 
  -2   4   9      102.43      105.41      3.03 o 
  -1   4   9       49.75       48.24      2.99 o 
   0   4   9      216.72      227.89      4.75 o 
   1   4   9       32.41       33.20      0.76 o 
   2   4   9       58.54       59.23      1.75 o 
   3   4   9      126.47      118.94      5.30 o 
   4   4   9        0.44        1.04      0.83 o 
  -6   5   9      158.37      141.82      7.28 o 
  -5   5   9      183.82      156.88      5.80 o 
  -4   5   9       10.74       11.74      0.64 o 
  -3   5   9      302.86      321.95     12.05 o 
  -2   5   9       87.38       80.36      3.42 o 
  -1   5   9       95.69      103.66      4.08 o 
   0   5   9       95.52       92.24      3.90 o 
   1   5   9       11.23       13.29      0.70 o 
   2   5   9        6.11        6.38      0.72 o 
   3   5   9       16.74       15.72      0.96 o 
  -5   6   9        0.21        1.24      0.67 o 
  -4   6   9        3.27        3.81      0.59 o 
  -3   6   9        0.00        0.30      0.67 o 
  -2   6   9        1.79        2.28      0.66 o 
  -1   6   9        0.00        1.05      0.66 o 
   0   6   9       38.35       35.54      2.13 o 
   1   6   9        4.36        4.06      0.66 o 
   2   6   9       39.14       29.64      2.04 o 
  -4   7   9        1.46        1.07      0.75 o 
  -3   7   9       54.76       51.37      2.31 o 
  -2   7   9       26.43       26.46      0.89 o 
  -1   7   9       18.90       16.20      0.75 o 
   0   7   9       21.57       22.06      1.38 o 
   1   7   9        6.87        4.63      0.79 o 
  -7   0  10       22.97       23.80      1.52 o 
  -6   0  10      247.21      242.98     23.71 o 
  -5   0  10       93.32      106.83      1.48 o 
  -4   0  10      119.46      137.98      1.99 o 
  -3   0  10      185.66      190.08     19.37 o 
  -2   0  10        9.34       11.69      1.64 o 
  -1   0  10        1.22        1.64      1.13 o 
   0   0  10       58.27       66.38      2.16 o 
   1   0  10       18.07       19.90      1.08 o 
   2   0  10      174.68      188.12      8.99 o 
   3   0  10       29.16       30.29      3.17 o 
  -7   1  10        0.33        1.18      0.77 o 
  -6   1  10        7.11        7.05      0.81 o 
  -5   1  10        0.32        1.48      0.85 o 
  -4   1  10       72.19       82.30      0.98 o 
  -3   1  10       95.04       89.58      7.57 o 
  -2   1  10        3.52        4.62      0.80 o 
  -1   1  10      213.50      208.11     12.96 o 
   0   1  10      114.82      115.34      3.51 o 
   1   1  10       31.08       31.61      1.04 o 
   2   1  10      133.31      134.78      7.55 o 
   3   1  10        6.67        7.64      0.97 o 
  -7   2  10        2.28        3.05      0.88 o 
  -6   2  10        5.16        6.39      0.82 o 
  -5   2  10        0.54        0.53      0.61 o 
  -4   2  10        6.23        7.28      0.76 o 
  -3   2  10        5.09        6.08      0.84 o 
  -2   2  10      133.97      122.84      9.84 o 
  -1   2  10        3.39        3.60      0.79 o 
   0   2  10      129.23      131.17      5.72 o 
   1   2  10       24.04       21.99      0.79 o 
   2   2  10        6.58        7.36      0.81 o 
   3   2  10        8.65        8.04      0.98 o 
  -6   3  10        6.21        6.24      0.78 o 
  -5   3  10       68.11       63.99      1.77 o 
  -4   3  10        1.72        1.41      0.76 o 
  -3   3  10       47.18       50.93      1.46 o 
  -2   3  10       12.23       12.12      0.99 o 
  -1   3  10       54.15       54.74      1.17 o 
   0   3  10       31.89       32.90      1.57 o 
   1   3  10       72.06       70.22      1.19 o 
   2   3  10       74.01       75.85      3.17 o 
   3   3  10       37.64       31.32      2.13 o 
  -6   4  10       86.55       78.04      2.35 o 
  -5   4  10        0.02        0.95      1.08 o 
  -4   4  10       43.16       41.83      1.60 o 
  -3   4  10        3.95        3.72      0.78 o 
  -2   4  10        1.62        0.93      0.78 o 
  -1   4  10        2.73        2.42      0.65 o 
   0   4  10        1.93        1.37      0.71 o 
   1   4  10       16.21       14.54      1.00 o 
   2   4  10       16.90       14.03      0.86 o 
  -5   5  10        9.96        8.69      0.84 o 
  -4   5  10       27.33       24.16      2.49 o 
  -3   5  10       21.73       21.90      1.94 o 
  -2   5  10        3.21        2.97      0.69 o 
  -1   5  10       25.48       25.80      0.85 o 
   0   5  10       13.70       14.09      0.89 o 
   1   5  10       12.34       12.73      0.87 o 
  -3   6  10       41.78       37.19      2.29 o 
  -2   6  10      146.82      131.65      5.30 o 
  -1   6  10        9.64        8.38      0.73 o 
   0   6  10       84.14       69.97      3.56 o 
  -5   1  11      150.79      150.24      6.90 o 
  -4   1  11       17.03       18.62      1.23 o 
  -3   1  11      152.48      160.05      2.51 o 
  -2   1  11       50.28       45.07      2.31 o 
  -1   1  11        7.49        6.18      0.94 o 
   0   1  11      191.35      189.47      6.45 o 
   1   1  11       25.74       25.84      1.10 o 
  -5   2  11       27.49       25.63      0.94 o 
  -4   2  11       14.96       12.29      1.19 o 
  -3   2  11        8.83        9.48      1.04 o 
  -2   2  11       36.19       31.45      1.25 o 
  -1   2  11        8.77        7.46      0.96 o 
   0   2  11       82.87       77.67      3.34 o 
   1   2  11       71.92       61.12      1.22 o 
  -5   3  11        9.74       10.10      1.23 o 
  -4   3  11        5.89        5.42      0.81 o 
  -3   3  11       80.42       68.37      7.02 o 
  -2   3  11       98.47       89.67      6.42 o 
  -1   3  11       14.50       12.48      0.87 o 
   0   3  11       34.29       30.04      1.27 o 
   1   3  11        7.95        5.70      1.38 o 
  -3   4  11       30.53       28.47      1.91 o 
  -2   4  11      163.03      148.64     12.37 o 
  -1   4  11      187.47      136.95      6.23 o 
                                                 
